# Supplementary material for: A missense variant in SLC39A8 is associated with severe idiopathic scoliosis
Source: Nat Commun. 2018 Oct 9;9:4171. doi: 10.1038/s41467-018-06705-0 (PMC6177404; doi:10.1038/s41467-018-06705-0)
Supplement: Supplementary file 4 — Supplementary Data 1 [file 41467_2018_6705_MOESM4_ESM.xlsx]

## Sheet: Exome
ID	Exome Call	Exome Genotype	KASPAR Genotype
6550001	1/1:1,39:40:99:.:.:1290,110,0	C/C	C/C
6689001	1/1:0,239:239:99:.:.:7726,717,0	C/C	C/C
6545001	0/1:21,10:31:99:.:.:255,0,735	C/T	C/T
6549001	0/1:21,13:34:99:.:.:272,0,678	C/T	C/T
6554001	0/1:152,148:300:99:.:.:4027,0,4510	C/T	C/T
6559001	0/1:27,28:55:99:.:.:629,0,580	C/T	C/T
6568001	0/1:85,96:181:99:.:.:2581,0,2389	C/T	C/T
6591001	0/1:13,13:26:99:.:.:254,0,244	C/T	C/T
6593001	0/1:32,32:64:99:.:.:666,0,734	C/T	C/T
6597001	0/1:329,221:550:99:.:.:4038,0,8808	C/T	C/T
6599001	0/1:105,120:225:99:.:.:3182,0,3060	C/T	C/T
6602001	0/1:27,21:48:99:.:.:436,0,579	C/T	C/T
6606001	0/1:139,68:207:99:.:.:1486,0,4055	C/T	C/T
6607001	0/1:129,113:242:99:.:.:2644,0,3535	C/T	C/T
6614001	0/1:113,126:239:99:.:.:3269,0,3258	C/T	C/T
6620001	0/1:117,133:250:99:.:.:3086,0,3124	C/T	C/T
6623001	0/1:40,53:93:99:.:.:1370,0,1172	C/T	C/T
6637001	0/1:159,122:281:99:.:.:3096,0,4623	C/T	C/T
6650001	0/1:117,122:239:99:.:.:3190,0,3307	C/T	C/T
6652001	0/1:29,32:61:99:.:.:875,0,706	C/T	C/T
6658001	0/1:106,122:228:99:.:.:3203,0,2746	C/T	C/T
6671001	0/1:129,89:218:99:.:.:2183,0,3590	C/T	C/T
6679001	0/1:164,137:301:99:.:.:3540,0,4622	C/T	C/T
6684001	0/1:120,103:223:99:.:.:2686,0,3320	C/T	C/T
6544001	0/0:37,0:37:96:.:.:0,96,1440	T/T	T/T
6546001	0/0:30,0:30:90:.:.:0,90,1157	T/T	T/T
6550002	0/0:39,0:39:99:.:.:0,99,1485	T/T	T/T
6551001	0/0:37,0:37:71:.:.:0,71,1185	T/T	T/T
6552001	0/0:37,0:37:99:.:.:0,99,1485	T/T	T/T
6553001	0/0:45,0:45:96:.:.:0,96,1560	T/T	T/T
6555001	0/0:33,0:33:99:.:.:0,99,1223	T/T	T/T
6556001	0/0:28,0:28:49:.:.:0,49,974	T/T	T/T
6561001	0/0:38,0:38:99:.:.:0,102,1530	T/T	T/T
6563001	0/0:33,0:33:99:.:.:0,99,937	T/T	T/T
6564001	0/0:36,0:36:99:.:.:0,102,1321	T/T	T/T
6566001	0/0:34,0:34:99:.:.:0,99,1485	T/T	T/T
6567001	0/0:34,0:34:99:.:.:0,102,903	T/T	T/T
6570001	0/0:48,0:48:99:.:.:0,119,1800	T/T	T/T
6575001	0/0:35,0:35:99:.:.:0,99,1018	T/T	T/T
6577001	0/0:36,0:36:99:.:.:0,105,1575	T/T	T/T
6578001	0/0:33,0:33:99:.:.:0,99,1019	T/T	T/T
6579001	0/0:35,0:35:99:.:.:0,99,956	T/T	T/T
6583001	0/0:34,0:34:99:.:.:0,102,939	T/T	T/T
6584001	0/0:38,0:38:99:.:.:0,99,1360	T/T	T/T
6585001	0/0:35,0:35:99:.:.:0,99,1098	T/T	T/T
6586001	0/0:39,0:39:99:.:.:0,102,1530	T/T	T/T
6587001	0/0:39,0:39:99:.:.:0,99,1485	T/T	T/T
6588001	0/0:34,0:34:99:.:.:0,99,1485	T/T	T/T
6589001	0/0:38,0:38:99:.:.:0,99,1485	T/T	T/T
6590001	0/0:38,0:38:99:.:.:0,103,1130	T/T	T/T
6592001	0/0:57,0:57:99:.:.:0,120,1800	T/T	T/T
6594001	0/0:38,0:38:99:.:.:0,99,1050	T/T	T/T
6596001	0/0:56,0:56:99:.:.:0,105,1800	T/T	T/T
6600001	0/0:33,0:33:99:.:.:0,99,1191	T/T	T/T
6601001	0/0:35,0:35:99:.:.:0,102,1530	T/T	T/T
6604001	0/0:34,0:34:99:.:.:0,99,1036	T/T	T/T
6605001	0/0:34,0:34:99:.:.:0,99,1329	T/T	T/T
6608001	0/0:61,0:61:99:.:.:0,114,1800	T/T	T/T
6611001	0/0:43,0:43:99:.:.:0,102,1317	T/T	T/T
6612001	0/0:35,0:35:99:.:.:0,99,1454	T/T	T/T
6615001	0/0:34,0:34:99:.:.:0,99,1485	T/T	T/T
6616001	0/0:34,0:34:99:.:.:0,102,885	T/T	T/T
6619001	0/0:41,0:41:99:.:.:0,99,1485	T/T	T/T
6624001	0/0:38,0:38:99:.:.:0,108,1303	T/T	T/T
6625001	0/0:44,0:44:99:.:.:0,120,1800	T/T	T/T
6626001	0/0:35,0:35:99:.:.:0,100,1006	T/T	T/T
6629001	0/0:52,0:52:99:.:.:0,120,1800	T/T	T/T
6630001	0/0:37,0:37:99:.:.:0,102,994	T/T	T/T
6631001	0/0:34,0:34:99:.:.:0,99,1193	T/T	T/T
6632001	0/0:34,0:34:99:.:.:0,99,1118	T/T	T/T
6633001	0/0:26,0:26:69:.:.:0,69,1035	T/T	T/T
6636001	0/0:49,0:49:99:.:.:0,120,1800	T/T	T/T
6638001	0/0:34,0:34:99:.:.:0,99,1425	T/T	T/T
6639001	0/0:52,0:52:99:.:.:0,120,1800	T/T	T/T
6641001	0/0:37,0:37:99:.:.:0,103,1514	T/T	T/T
6644001	0/0:53,0:53:99:.:.:0,118,1800	T/T	T/T
6647001	0/0:33,0:33:99:.:.:0,99,943	T/T	T/T
6648001	0/0:36,0:36:99:.:.:0,102,1530	T/T	T/T
6651001	0/0:35,0:35:99:.:.:0,99,1485	T/T	T/T
6653001	0/0:37,0:37:99:.:.:0,102,1495	T/T	T/T
6654001	0/0:37,0:37:99:.:.:0,99,1485	T/T	T/T
6656001	0/0:34,0:34:99:.:.:0,99,1418	T/T	T/T
6661001	0/0:45,0:45:99:.:.:0,99,1485	T/T	T/T
6663001	0/0:43,0:43:99:.:.:0,113,1638	T/T	T/T
6665001	0/0:36,0:36:99:.:.:0,105,1005	T/T	T/T
6667001	0/0:44,0:44:99:.:.:0,120,1800	T/T	T/T
6668001	0/0:40,0:40:99:.:.:0,108,1690	T/T	T/T
6669001	0/0:34,0:34:99:.:.:0,99,1485	T/T	T/T
6670001	0/0:36,0:36:99:.:.:0,102,1530	T/T	T/T
6672001	0/0:33,0:33:99:.:.:0,99,980	T/T	T/T
6673001	0/0:36,0:36:99:.:.:0,99,1485	T/T	T/T
6674001	0/0:33,0:33:99:.:.:0,99,1193	T/T	T/T
6677001	0/0:35,0:35:55:.:.:0,55,905	T/T	T/T
6681001	0/0:44,0:44:99:.:.:0,101,1589	T/T	T/T
6682001	0/0:36,0:36:99:.:.:0,105,994	T/T	T/T
6683001	0/0:36,0:36:99:.:.:0,102,1530	T/T	T/T
6685001	0/0:36,0:36:99:.:.:0,102,1530	T/T	T/T
6686001	0/0:34,0:34:99:.:.:0,99,952	T/T	T/T
6687001	0/0:34,0:34:99:.:.:0,99,1485	T/T	T/T
6688001	0/0:37,0:37:99:.:.:0,105,1575	T/T	T/T

## Sheet: Affy 6.0
ID	Affy Genotype	KASPAR Genotype
2011001	CC	CC
2022001	CC	CC
2023001	CC	CC
2080001	TC	TC
5002001	TC	TC
5004001	CC	CC
5023001	CC	CC
5038001	CC	CC
5039001	CC	CC
5041001	CC	CC
5047001	CC	CC
5049001	CC	CC
5051001	CC	CC
5083001	CC	CC
5084001	CC	CC
5094001	CC	CC
5117001	CC	CC
5125001	CC	CC
5132001	CC	CC
5146001	CC	CC
5151001	CC	CC
5152001	CC	CC
5158001	CC	CC
5161001	CC	CC
5165001	CC	CC
5170001	CC	CC
5188001	CC	CC
5192001	CC	CC
5206001	CC	CC
5250001	CC	CC
5289001	CC	CC
5312001	CC	CC
5316001	TC	TC
5326001	CC	CC
5334001	CC	CC
5337001	CC	CC
5338001	CC	CC
5353001	CC	CC
5366001	TC	TC
5368001	CC	CC
5369001	CC	CC
5373001	CC	CC
5385001	CC	CC
5402001	CC	CC
5404001	CC	CC
5408001	CC	CC
5410001	CC	CC
5459001	TC	TC
5463001	CC	CC
5465001	CC	CC
5467001	CC	CC
5476001	CC	CC
5478001	CC	CC
5485001	CC	CC
5489001	CC	CC
5494001	TC	TC
5496001	CC	CC
5506001	CC	CC
5519001	CC	CC
5529001	CC	CC
5536001	TC	TC
5542001	CC	CC
5560001	CC	CC
5577001	TC	TC
5579001	CC	CC
5582001	TC	TC
5590001	CC	CC
5656001	CC	CC
5671001	CC	CC
5672001	CC	CC
5675001	CC	CC
5704001	CC	CC
5706001	CC	CC
5715001	CC	CC
5717001	CC	CC
5733001	CC	CC
5767001	CC	CC
5792001	CC	CC
5794001	CC	CC
5810001	CC	CC
5825001	CC	CC
5839001	TC	TC
5851001	CC	CC
5853001	CC	CC
5866001	CC	CC
5869001	CC	CC
5907001	TC	TC
5908001	CC	CC
5910001	TC	TC
5912001	CC	CC
5917001	CC	CC
5930001	CC	CC
5934001	CC	CC
5943001	CC	CC
5952001	CC	CC
5962001	CC	CC
5965001	CC	CC
5998001	CC	CC
5999001	CC	CC
